# Supplementary material for: CDDO-Me Attenuates Astroglial Autophagy via Nrf2-, ERK1/2-SP1- and Src-CK2-PTEN-PI3K/AKT-Mediated Signaling Pathways in the Hippocampus of Chronic Epilepsy Rats
Source: Antioxidants (Basel). 2021 Apr 23;10(5):655. doi: 10.3390/antiox10050655 (PMC8145743; doi:10.3390/antiox10050655)
Supplement: Supplementary file 1 [file antioxidants-10-00655-s001.zip]

Archive with 1 entries (1 files):
- antioxidants-1148773-PE supp update.pdf
